# Supplementary material for: Influence of the Type of Nanofillers on the Properties of Composites Used in Dentistry and 3D Printing
Source: Int J Mol Sci. 2023 Jun 23;24(13):10549. doi: 10.3390/ijms241310549 (PMC10341704; doi:10.3390/ijms241310549)
Supplement: Supplementary file 1 [file ijms-24-10549-s001.zip]

Archive with 1 entries (1 files):
- ijms-2415901-supplementary.pdf
